# Supplementary material for: Risk Factors for Childhood Stunting in 137 Developing Countries: A Comparative Risk Assessment Analysis at Global, Regional, and Country Levels
Source: PLoS Med. 2016 Nov 1;13(11):e1002164. doi: 10.1371/journal.pmed.1002164 (PMC5089547; doi:10.1371/journal.pmed.1002164)
Supplement: S1 Table — (XLSX) [file pmed.1002164.s007.xlsx]

## Sheet: Appendix_table_hiv_watsan_7Jul2
Country	Prevalence of HIV among 2yr olds	HAART coverage	Prevalence of improved water	Prevalence of improved sanitation	Prevalence of maternal anemia	Prevalence of maternal underweight	Prevalence of maternal malaria	Standard deviation of maternal height
Afghanistan			58 (43, 70)	37 (31, 52)	44.5 (23.0, 67.6)	19.4 (10.9, 28.9)	0	6.1 (5.9, 6.3)
Algeria			91 (84, 96)	92 (89, 94)	31.1 (13.1, 58.3)	5.7 (2.7, 10.0)	10	6.3 (6.2, 6.5)
Angola	0.5	14.3	57 (44, 70)	35 (30, 41)	46.5 (26.3, 65.0)	13.0 (5.9, 22.5)	11	20.4 (15.1, 26.6)
Antigua and Barbuda			98 (97, 99)	91 (85, 94)	29.0 (9.9, 57.7)	3.2 (1.0, 7.0)	0	19.7 (15.3, 24.8)
Argentina			99 (97, 100)	96 (91, 98)	28.4 (8.9, 56.8)	2.0 (0.9, 3.6)	0	6.5 (6.4, 6.7)
Armenia			99 (96, 100)	92 (89, 94)	28.2 (13.5, 53.9)	4.1 (1.7, 7.7)	0	5.8 (5.7, 6.0)
Azerbaijan			84 (76, 90)	83 (75, 88)	30.4 (15.7, 50.5)	3.7 (1.5, 7.2)	0	5.7 (5.6, 5.8)
Bahamas			97 (95, 98)	92 (87, 94)	28.7 (10.3, 57.0)	3.2 (1.1, 6.8)	0	19.2 (14.9, 23.8)
Bahrain			99 (96, 100)	99 (98, 99)	33.4 (15.0, 60.9)	4.1 (1.9, 7.6)	0	7.1 (6.9, 7.3)
Bangladesh			84 (79, 88)	57 (51, 62)	48.1 (36.2, 58.9)	26.0 (19.3, 33.1)	0	5.6 (5.6, 5.7)
Barbados			99 (96, 100)	92 (87, 96)	27.7 (9.3, 55.2)	3.6 (1.4, 7.0)	0	7.2 (7.0, 7.5)
Belize			95 (90, 97)	88 (85, 91)	26.4 (8.8, 53.0)	4.3 (1.7, 8.1)	0	8.8 (8.5, 9.1)
Benin	0.2	45.7	76 (67, 84)	16 (12, 20)	61.4 (49.1, 71.1)	10.4 (6.2, 15.5)	53	6.8 (6.7, 6.9)
Bhutan			95 (90, 97)	50 (43, 58)	45.9 (24.2, 68.1)	13.2 (7.0, 21.1)	0	6.5 (6.4, 6.7)
Bolivia			88 (83, 91)	51 (44, 58)	38.1 (22.2, 57.1)	2.3 (0.9, 4.5)	0	5.7 (5.6, 5.8)
Botswana	1.4	99.4	97 (95, 98)	67 (59, 73)	31.6 (12.0, 58.7)	8.0 (3.6, 14.4)	4	8.4 (8.1, 8.6)
Brazil			97 (96, 98)	83 (79, 85)	32.5 (10.1, 63.5)	4.7 (3.0, 6.8)	0	6.6 (6.6, 6.7)
Burkina Faso	0.2	39.4	78 (71, 84)	16 (14, 20)	57.6 (46.5, 66.0)	14.3 (8.9, 20.7)	75	6.2 (6.1, 6.3)
Burundi	0.3	19.9	77 (65, 87)	50 (35, 59)	28.5 (17.6, 45.2)	13.4 (6.8, 21.5)	7	6.7 (6.4, 6.9)
Cambodia			67 (57, 75)	36 (30, 41)	50.8 (38.1, 62.4)	16.3 (10.4, 23.4)	0	5.1 (5.0, 5.2)
Cameroon	0.6	14	75 (65, 83)	49 (40, 58)	49.0 (39.0, 59.1)	7.7 (4.4, 11.7)	37	6.4 (6.3, 6.5)
Cape Verde	0	100	88 (82, 92)	37 (31, 43)	41.8 (18.8, 65.3)	9.0 (4.3, 15.4)	0	6.0 (5.8, 6.2)
Central African Republic	1	6.3	73 (59, 83)	33 (18, 47)	50.1 (28.9, 68.1)	14.7 (7.8, 23.2)	31	6.9 (6.7, 7.1)
Chad	0.5	19.8	55 (44, 67)	14 (10, 20)	50.2 (27.4, 69.3)	15.0 (8.9, 22.3)	9	7.4 (7.2, 7.6)
Chile			98 (96, 99)	97 (96, 98)	25.5 (5.7, 56.0)	1.4 (0.6, 2.6)	0	6.1 (6.0, 6.2)
China			93 (86, 96)	62 (39, 79)	22.0 (8.4, 42.9)	7.1 (5.0, 9.7)	0	5.5 (5.5, 5.5)
Colombia			94 (89, 96)	81 (75, 85)	28.5 (13.1, 48.8)	3.8 (2.1, 6.0)	0	6.1 (6.0, 6.1)
Comoros	0	1.8	93 (86, 97)	40 (31, 51)	34.1 (16.0, 58.4)	10.3 (5.5, 16.1)	0	6.5 (6.3, 6.6)
Congo	0.8	14.6	76 (67, 83)	25 (19, 34)	58.7 (47.1, 68.7)	12.9 (7.7, 19.3)	26	6.4 (6.3, 6.5)
Costa Rica			97 (95, 98)	94 (92, 96)	26.0 (8.4, 53.2)	3.2 (1.4, 5.9)	0	6.1 (6.0, 6.2)
Cote d’Ivoire	0.5	14.8	81 (72, 88)	24 (19, 30)	57.1 (39.8, 69.4)	8.8 (5.0, 13.7)	80	6.5 (6.4, 6.6)
Cuba			94 (91, 96)	91 (86, 94)	27.1 (9.4, 53.1)	5.2 (2.6, 8.8)	0	7.1 (7.0, 7.2)
Democratic People’s Republic of Korea			100 (96, 100)	78 (66, 83)	26.3 (11.8, 48.3)	10.3 (3.7, 20.2)	0	18.1 (13.7, 22.6)
Democratic Republic of the Congo	0.3	10.7	51 (39, 64)	33 (23, 52)	48.4 (30.8, 63.9)	14.9 (8.9, 22.2)	54	8.2 (8.0, 8.3)
Djibouti			90 (82, 94)	60 (45, 70)	31.0 (11.9, 56.1)	12.2 (5.2, 21.7)	2	18.0 (13.4, 22.9)
Dominica			96 (93, 98)	81 (76, 85)	31.3 (10.8, 60.8)		0
Dominican Republic			88 (77, 95)	83 (79, 87)	31.3 (12.4, 59.6)	5.3 (2.7, 9.0)	0	6.2 (6.1, 6.3)
Ecuador			91 (84, 96)	90 (85, 94)	28.9 (10.4, 55.3)	2.0 (0.8, 4.0)	0	6.6 (6.5, 6.8)
Egypt			98 (97, 99)	96 (94, 97)	30.5 (16.6, 51.6)	1.5 (0.7, 2.7)	10	6.3 (6.3, 6.4)
El Salvador			91 (85, 95)	73 (66, 79)	27.9 (9.9, 54.1)	3.5 (1.6, 6.4)	0	5.8 (5.6, 5.9)
Equatorial Guinea	1.5	6.5	65 (52, 77)	57 (49, 64)	52.6 (36.5, 66.9)	9.5 (3.9, 17.7)	16	19.8 (15.3, 25.7)
Eritrea	0.1	35.9	67 (55, 77)	16 (11, 22)	35.6 (16.5, 59.6)	19.6 (12.7, 27.4)	4	7.0 (6.8, 7.2)
Ethiopia	0.4	20.3	48 (37, 58)	25 (17, 31)	21.8 (15.8, 30.6)	17.3 (10.9, 24.7)	3	6.3 (6.2, 6.4)
Fiji			96 (92, 98)	86 (68, 92)	34.5 (16.4, 60.2)	3.0 (1.3, 5.6)	0	6.9 (6.8, 7.0)
Gabon	0.7	22.3	88 (81, 93)	43 (34, 52)	60.6 (40.7, 70.8)	8.1 (4.0, 13.7)	13	6.4 (6.3, 6.6)
Gambia	0.3	27.6	89 (82, 94)	64 (55, 72)	54.8 (26.2, 72.1)	12.0 (6.9, 18.4)	4	7.7 (7.5, 7.9)
Georgia			95 (92, 98)	94 (92, 96)	25.3 (11.4, 45.8)	4.3 (1.8, 8.5)	0	6.5 (6.3, 6.7)
Ghana	0.2	22.5	85 (79, 90)	15 (12, 19)	62.4 (49.6, 70.9)	8.0 (4.7, 12.2)	59	7.0 (6.8, 7.1)
Grenada			96 (93, 98)	92 (90, 94)	30.5 (11.7, 58.2)	4.5 (1.8, 8.8)	0	6.5 (6.3, 6.8)
Guatemala			93 (88, 96)	81 (75, 86)	30.0 (13.1, 55.0)	3.3 (1.5, 5.9)	0	5.9 (5.8, 6.0)
Guinea	0.3	12.2	75 (64, 83)	20 (15, 26)	59.9 (49.9, 68.2)	11.7 (6.9, 17.5)	39	6.4 (6.3, 6.5)
Guinea-Bissau	1.1	9.7	70 (58, 79)	21 (17, 26)	48.7 (25.5, 69.0)	11.9 (6.1, 19.5)	11	6.0 (5.8, 6.2)
Guyana			94 (91, 96)	84 (80, 88)	29.5 (18.9, 43.6)	5.1 (2.0, 9.9)	0	7.6 (7.3, 7.8)
Haiti			72 (59, 85)	34 (19, 61)	47.4 (32.9, 59.7)	9.9 (5.2, 16.1)	0	6.3 (6.2, 6.5)
Honduras			89 (85, 91)	80 (76, 83)	21.5 (8.6, 40.6)	4.4 (2.1, 7.7)	0	6.1 (6.0, 6.2)
India	0.1	36.3	90 (86, 93)	37 (31, 42)	53.4 (34.4, 68.8)	25.5 (20.4, 31.0)	0	6.0 (5.9, 6.0)
Indonesia			85 (80, 89)	62 (56, 66)	28.9 (14.4, 51.3)	13.7 (9.0, 19.2)	0	5.5 (5.4, 5.6)
Iran (Islamic Republic of)			96 (93, 97)	94 (90, 96)	25.9 (11.3, 48.2)	5.1 (3.4, 7.4)	0	6.3 (6.3, 6.4)
Iraq			87 (78, 92)	89 (80, 92)	30.5 (12.1, 58.5)	4.9 (1.9, 9.4)	0	18.2 (13.5, 23.2)
Jamaica			94 (91, 96)	84 (81, 87)	29.4 (10.2, 55.9)	4.6 (2.3, 7.7)	0	6.7 (6.6, 6.8)
Jordan			97 (95, 98)	98 (97, 99)	26.6 (17.8, 38.2)	1.9 (1.0, 3.3)	0	5.9 (5.9, 6.0)
Kazakhstan			97 (93, 99)	97 (96, 98)	26.5 (11.7, 49.5)	4.0 (1.6, 7.9)	0	5.9 (5.8, 6.1)
Kenya	1	30.9	63 (53, 71)	32 (27, 39)	34.7 (9.1, 62.7)	11.1 (6.2, 17.2)	3	6.6 (6.5, 6.7)
Kiribati			76 (62, 89)	43 (32, 59)	28.6 (9.3, 59.4)	2.3 (0.7, 5.0)	0	5.9 (5.7, 6.0)
Kuwait			99 (98, 100)	100 (100, 100)	24.8 (8.4, 49.7)	1.8 (0.8, 3.3)	0	6.0 (5.9, 6.1)
Kyrgyzstan			89 (84, 93)	94 (92, 96)	29.6 (13.8, 52.6)	5.3 (2.5, 9.2)	0	5.7 (5.6, 5.9)
Lao People’s Democratic Republic			69 (58, 78)	61 (51, 70)	36.0 (19.5, 58.3)	14.7 (8.7, 21.9)	0	5.7 (5.6, 5.9)
Lebanon			100 (100, 100)	95 (94, 97)	26.8 (11.4, 51.9)	3.0 (1.3, 5.8)	0	5.6 (5.4, 5.8)
Lesotho	4.3	23.5	83 (75, 89)	34 (27, 43)	30.3 (18.8, 44.9)	7.6 (3.9, 12.4)	3	6.6 (6.5, 6.8)
Liberia	0.2	23.5	74 (64, 82)	17 (13, 23)	52.1 (30.1, 69.3)	10.0 (5.3, 15.9)	35	8.0 (7.8, 8.1)
Libyan Arab Jamahiriya			84 (74, 90)	95 (94, 96)	28.3 (10.5, 55.7)	2.8 (1.1, 5.4)	12	7.1 (6.8, 7.3)
Madagascar	0.1	0.3	50 (40, 58)	16 (13, 21)	32.0 (20.5, 46.7)	16.5 (10.4, 23.8)	5	6.1 (6.0, 6.2)
Malawi	2	33.4	82 (76, 86)	50 (45, 56)	36.2 (25.4, 48.0)	11.2 (6.5, 17.0)	35	6.1 (6.0, 6.2)
Malaysia			98 (92, 100)	94 (87, 97)	26.3 (9.2, 53.8)	10.1 (6.4, 14.8)	0	6.1 (6.0, 6.2)
Maldives			99 (92, 100)	93 (82, 96)	38.3 (19.6, 64.3)	10.9 (6.1, 17.1)	0	6.8 (6.7, 7.0)
Mali	0.2	19.8	65 (51, 76)	28 (22, 36)	60.2 (44.5, 70.2)	12.4 (7.6, 18.2)	21	6.7 (6.6, 6.8)
Marshall Islands			96 (83, 99)	77 (72, 82)	27.7 (8.0, 58.3)		0
Mauritania	0.1	5.7	55 (43, 67)	26 (19, 32)	43.7 (20.3, 66.9)	10.7 (5.5, 17.7)	8	7.9 (7.6, 8.2)
Mauritius	0	28.6	100 (99, 100)	92 (89, 94)	29.7 (11.7, 54.0)	6.7 (3.2, 11.4)	0	5.9 (5.8, 6.0)
Mexico			95 (92, 96)	85 (81, 89)	20.4 (11.2, 32.5)	2.5 (1.4, 4.1)	0	7.1 (7.0, 7.1)
Micronesia (Federated States of)			93 (87, 97)	48 (28, 59)	27.2 (7.3, 57.6)	2.5 (1.0, 4.8)	0	7.9 (7.7, 8.1)
Mongolia			83 (76, 89)	73 (65, 81)	25.1 (7.9, 52.1)	4.7 (2.4, 7.9)	0	6.0 (5.9, 6.1)
Morocco			85 (78, 89)	82 (76, 88)	32.2 (14.9, 55.5)	4.9 (2.3, 8.8)	6	6.0 (5.8, 6.1)
Mozambique	2.2	25.6	51 (41, 61)	19 (14, 27)	47.9 (34.9, 60.1)	12.1 (6.9, 18.4)	25	6.3 (6.1, 6.4)
Myanmar			82 (74, 88)	79 (72, 87)	32.8 (17.1, 57.1)	15.4 (9.4, 22.4)	0	6.1 (6.0, 6.2)
Namibia	2	85.7	91 (85, 95)	38 (31, 48)	33.6 (13.1, 62.5)	10.4 (6.1, 16.0)	3	6.7 (6.6, 6.8)
Nepal			88 (82, 92)	39 (31, 45)	43.7 (31.4, 56.2)	19.2 (13.0, 26.2)	0	5.5 (5.5, 5.6)
Nicaragua			87 (81, 92)	59 (49, 71)	20.5 (4.7, 46.8)	3.9 (1.8, 7.1)	0	5.9 (5.7, 6.0)
Niger	0.1	11	54 (43, 66)	12 (9, 17)	56.4 (46.0, 66.0)	14.5 (8.9, 21.0)	16	6.4 (6.2, 6.5)
Nigeria	0.6	13.3	63 (56, 70)	33 (28, 39)	57.4 (33.4, 71.8)	10.8 (7.0, 15.1)	40	7.6 (7.5, 7.7)
Oman			92 (87, 96)	96 (91, 98)	33.8 (15.7, 58.4)	6.0 (3.2, 10.1)	0	16.9 (12.9, 21.2)
Pakistan			92 (88, 95)	48 (41, 55)	51.3 (40.2, 60.1)	17.2 (11.1, 24.1)	0	6.7 (6.6, 6.8)
Panama			94 (91, 97)	76 (68, 82)	27.2 (11.2, 50.5)	3.3 (1.4, 6.0)	0	7.3 (7.1, 7.5)
Papua New Guinea			52 (35, 77)	24 (18, 49)	36.3 (14.6, 64.4)	4.8 (1.8, 9.3)	0	7.3 (7.0, 7.5)
Paraguay			88 (82, 92)	78 (70, 85)	31.5 (10.9, 62.3)	3.7 (1.2, 7.7)	0	19.0 (14.3, 24.1)
Peru			86 (79, 91)	73 (67, 79)	21.7 (15.6, 28.5)	1.8 (0.9, 2.8)	0	5.7 (5.7, 5.8)
Philippines			93 (89, 95)	77 (72, 83)	31.1 (15.6, 52.1)	15.0 (10.1, 20.7)	0	5.1 (5.0, 5.1)
Qatar			100 (100, 100)	100 (100, 100)	27.7 (10.2, 54.7)	2.3 (0.9, 4.5)	0	6.4 (6.2, 6.5)
Rwanda	0.4	41.4	72 (61, 80)	64 (51, 71)	18.9 (12.5, 26.8)	9.4 (5.1, 14.9)	3	6.3 (6.2, 6.5)
Samoa			98 (96, 99)	91 (88, 93)	26.0 (7.1, 54.9)	0.7 (0.2, 1.6)	0	5.5 (5.4, 5.6)
Sao Tome and Principe	0.3	9.2	91 (81, 96)	30 (22, 38)	46.6 (30.6, 62.5)	9.1 (4.7, 15.0)	0	8.2 (8.0, 8.4)
Saudi Arabia			97 (94, 99)	99 (95, 100)	40.0 (17.9, 67.2)	3.0 (1.5, 5.0)	0	10.4 (10.0, 10.7)
Senegal	0.1	30.6	74 (65, 81)	52 (45, 58)	63.2 (54.7, 69.8)	13.1 (7.8, 19.5)	10	6.8 (6.7, 6.9)
Seychelles			96 (93, 98)	90 (87, 92)	25.2 (8.1, 50.7)	4.7 (2.1, 8.3)	0	6.1 (6.0, 6.2)
Sierra Leone	0.3	15.9	60 (49, 69)	14 (11, 17)	44.4 (27.3, 61.3)	11.6 (6.5, 17.8)	38	8.6 (8.5, 8.8)
Solomon Islands			84 (75, 91)	30 (24, 38)	32.3 (11.4, 61.3)	3.7 (1.5, 7.2)	0	6.3 (6.1, 6.5)
Somalia			37 (25, 49)	30 (22, 39)	45.1 (29.9, 61.2)	14.1 (6.9, 23.7)	2	17.8 (12.9, 23.1)
South Africa	1.4	55.4	92 (88, 94)	78 (71, 82)	29.6 (11.4, 56.0)	4.5 (2.8, 6.7)	5	7.4 (7.3, 7.5)
Sri Lanka			90 (86, 94)	89 (81, 92)	25.2 (13.0, 43.1)	12.9 (7.6, 19.6)	0	6.9 (6.7, 7.1)
St. Lucia			95 (90, 97)	71 (61, 82)	31.2 (12.1, 58.0)	4.1 (1.7, 7.8)	0	7.3 (7.1, 7.5)
St. Vincent			96 (93, 98)	77 (69, 83)	29.8 (11.1, 56.8)	4.6 (1.7, 9.2)	0	19.0 (14.7, 23.5)
State of Palestine					27.2 (9.9, 53.9)	2.6 (1.1, 4.9)	0	6.3 (6.1, 6.4)
Sudan			65 (49, 82)	26 (20, 39)	33.5 (16.1, 57.6)	10.1 (4.8, 17.2)	6	17.4 (13.1, 22.0)
Suriname			94 (89, 96)	85 (81, 89)	30.1 (11.1, 57.9)	4.6 (1.6, 9.3)	0	19.6 (14.9, 24.3)
Swaziland	5.2	52	71 (62, 79)	60 (54, 67)	31.0 (14.6, 53.6)	6.8 (2.8, 12.4)	1	6.3 (6.1, 6.5)
Syrian Arab Republic			92 (87, 95)	94 (92, 97)	29.7 (11.5, 57.2)	4.0 (1.6, 7.7)	0	17.2 (13.0, 21.3)
Taiwan					27.1 (12.7, 51.1)		0
Tajikistan			72 (61, 80)	95 (90, 97)	27.2 (12.7, 50.3)	6.6 (3.0, 11.9)	0	6.2 (6.0, 6.3)
Thailand			95 (93, 97)	97 (94, 98)	30.3 (10.7, 68.2)	9.3 (5.5, 14.2)	0	5.2 (5.1, 5.3)
Timore Leste			71 (62, 79)	44 (34, 57)	23.7 (14.6, 36.4)	19.1 (11.5, 27.5)	0	6.1 (5.9, 6.2)
Togo	0.6	22	63 (51, 74)	14 (11, 22)	57.7 (34.8, 72.2)	10.5 (6.0, 16.5)	55	6.2 (6.1, 6.3)
Tonga			99 (98, 99)	83 (77, 87)	25.4 (5.9, 57.7)	0.6 (0.2, 1.4)	0	6.4 (6.3, 6.5)
Trinidad and Tobago			95 (90, 97)	93 (89, 95)	29.3 (10.9, 56.7)	3.3 (1.1, 7.2)	0	6.2 (6.0, 6.4)
Tunisia			95 (92, 97)	90 (86, 93)	28.8 (10.9, 56.5)	4.3 (2.1, 7.5)	10	6.2 (6.1, 6.3)
Turkey			97 (93, 99)	91 (87, 94)	27.6 (10.7, 54.2)	2.5 (1.4, 4.0)	0	5.8 (5.8, 5.9)
Turkmenistan			85 (72, 93)	95 (94, 96)	29.0 (12.0, 56.6)	5.1 (2.3, 9.2)	0	6.7 (6.5, 6.9)
Uganda	1.3	27.8	74 (65, 80)	38 (33, 43)	32.7 (23.9, 44.7)	11.1 (6.4, 17.0)	39	6.7 (6.5, 6.8)
United Arab Emirates			100 (99, 100)	98 (97, 98)	26.2 (9.9, 52.6)	2.6 (1.0, 4.9)	0	17.7 (13.3, 22.5)
United Republic of Tanzania	0.8	21	56 (47, 66)	14 (11, 17)	49.8 (38.2, 60.1)	11.4 (7.1, 16.6)	10	6.5 (6.4, 6.6)
Uruguay			100 (99, 100)	99 (98, 99)	28.7 (8.1, 59.9)	2.2 (0.8, 4.4)	0	7.0 (6.8, 7.1)
Uzbekistan			92 (86, 96)	95 (89, 98)	34.3 (17.7, 61.7)	5.3 (2.3, 10.2)	0	6.0 (5.8, 6.1)
Vanuatu			89 (84, 93)	61 (52, 73)	25.9 (10.8, 48.7)	3.9 (1.7, 7.1)	0	7.2 (7.0, 7.4)
Venezuela			95 (90, 97)	86 (80, 91)	26.5 (9.1, 53.2)	2.0 (0.8, 3.8)	0	6.7 (6.5, 6.9)
Viet Nam			92 (88, 94)	75 (70, 81)	22.7 (10.3, 40.5)	18.9 (13.8, 24.6)	0	5.3 (5.3, 5.4)
Yemen			71 (51, 89)	61 (52, 71)	36.0 (15.8, 63.0)	10.6 (5.8, 17.0)	0	6.8 (6.6, 6.9)
Zambia	2.5	36.3	64 (54, 74)	46 (40, 51)	35.0 (16.9, 57.4)	10.8 (6.6, 16.1)	15	6.2 (6.1, 6.3)
Zimbabwe	3	41.6	82 (75, 88)	49 (44, 56)	34.3 (23.5, 47.9)	7.3 (3.9, 11.9)	8	6.3 (6.2, 6.4)
